# Supplementary material for: The role of the media in the coverage of childhood vaccination in children under two years of age in Peru, ENDES 2021–2024
Source: PLOS Glob Public Health. 2026 Jan 23;6(1):e0005891. doi: 10.1371/journal.pgph.0005891 (PMC12829941; doi:10.1371/journal.pgph.0005891)
Supplement: S1 Table — (XLSX) [file pgph.0005891.s002.xlsx]

## Sheet: Hoja1
Initial population of study participants	n
Women with at least one child by ENDES 2021 - 2024	311830
Population excluded from the study, according to exclusion criteria
Children outside the 18–24 month range	272912
Mothers aged under 15 or over 49 years	3
Missing or duplicated information	1124
Final population considered for analysis by year
Women in 2021	9894
Women in 2022	9667
Women in 2023	8998
Women in 2024	9232
