# Supplementary material for: The role of the media in the coverage of childhood vaccination in children under two years of age in Peru, ENDES 2021–2024
Source: PLOS Glob Public Health. 2026 Jan 23;6(1):e0005891. doi: 10.1371/journal.pgph.0005891 (PMC12829941; doi:10.1371/journal.pgph.0005891)
Supplement: S2 Table — (XLSX) [file pgph.0005891.s003.xlsx]

## Sheet: Hoja1
Sociodemographic and social media factors associated with completing the Diphtheria, Tetanus, and Pertussis (DTaP) vaccination schedule.
Characteristics	Complete vaccination schedule for DTaP		p-value*
	No (n=5,492)	Yes (n=32,299)
Age group (years)			< 0.001
15-19	561 (21.68)	2,027 (78.32)
20-24	960 (15.26)	5,333 (84.74)
25-29	1,233 (14.66)	7,178 (85.34)
30-34	1,175 (12.85)	7,966 (87.15)
35-39	1,000 (13.63)	6,335 (86.37)
40-44	529 (14.71)	3,066 (85.29)
45-49	34 ( 7.94)	394 (92.06)
First-spoken language			< 0.001
Spanish	4,105 (13.59)	26,092 (86.41)
Quechua	780 (13.49)	5,002 (86.51)
Others**	607 (33.50)	1,205 (66.50)
Region			0.18
Lima	654 (13.87)	4,062 (86.13)
Rest of coastline	1,466 (12.90)	9,898 (87.10)
Highlands	1,568 (14.04)	9,597 (85.96)
Jungle	1,804 (17.11)	8,742 (82.89)
Place of residence			0.005
Urban	3,653 (13.57)	23,267 (86.43)
Rural	1,839 (16.92)	9,032 (83.08)
Highest educational level			< 0.001
No education/Elementary	1,308 (19.72)	5,325 (80.28)
Secondary	2,781 (15.21)	15,500 (84.79)
Higher	1,403 (10.90)	11,474 (89.10)
Marital status (n=23,196)			0.632
Single	785 (14.23)	4,732 (85.77)
Married / Cohabitant	2,105 (13.72)	13,235 (86.28)
Widower / Divorced / Separated	313 (13.38 )	2,026 (86.62)
Wealth index			< 0.001
Poor	3,423 (16.40)	17,449 (83.60)
Middle	932 (12.31)	6,638 (87.69)
High	1,137 (12.16)	8,212 (87.84)
Newspaper			< 0.001
No	3,516 (13.46)	22,601 (86.54)
Yes	1,976 (16.93)	9,698 (83.07)
Radio			< 0.001
No	2,929 (16.37)	14,968 (83.63)
Yes	2,563 (12.88)	17,331 (87.12)
TV			< 0.001
No	1,610 (19.48)	6,655 (80.52)
Yes, open signal	2,523 (14.08)	15,399 (85.92)
Yes, cable	1,359 (11.71)	10,245 (88.29)
Internet access			0.075
No	4,289 (15.48)	23,422 (84.52)
Yes	1,203 (11.93)	8,877 (88.07)
Computer			0.031
No	4,447 (15.24)	24,732 (84.76)
Yes	1,045 (12.13)	7,567 (87.87)
Landline phone			0.879
No	5,201 (14.57)	30,493 (85.43)
Yes	291 (13.88)	1,806 (86.12)
Mobile phone/smartphone			< 0.001
No	473 (36.19)	834 (63.81)
Yes	5,019 (13.76)	31,465 (86.24)
* Rao-Scott chi-squared test
**aimara, ashaninka, awajún/aguaruna, shipibo/konibo, shawi/chayahuita, matsigenka/machiguenga, achuar, other native or indigenous languages, portuguese, other foreign language
