# Supplementary material for: The role of the media in the coverage of childhood vaccination in children under two years of age in Peru, ENDES 2021–2024
Source: PLOS Glob Public Health. 2026 Jan 23;6(1):e0005891. doi: 10.1371/journal.pgph.0005891 (PMC12829941; doi:10.1371/journal.pgph.0005891)
Supplement: S3 Table — (XLSX) [file pgph.0005891.s004.xlsx]

## Sheet: Hoja1
Sociodemographic and media factors associated with completing the Measles/Mumps/Rubella vaccination schedule.
Characteristics	Complete vaccination schedule for MMR		p-value*
	No (n=17,818)	Yes (n=19,973)
Age group (years)			0.05
15-19	1,398 (54.02)	1,190 (45.98)
20-24	3,174 (50.44)	3,119 (49.56)
25-29	3,847 (45.74)	4,564 (54.26)
30-34	4,260 (46.60)	4,881 (53.40)
35-39	3,333 (45.44)	4,002 (54.56)
40-44	1,660 (46.18)	1,935 (53.82)
45-49	146 (34.11)	282 (65.89)
First-spoken language			< 0.001
Spanish	14,296 (47.34)	15,901 (52.66)
Quechua	2,409 (41.66)	3,373 (58.34)
Others**	1,113 (61.42)	699 (38.58)
Region			< 0.001
Lima	2,478 (52.54)	2,238 (47.46)
Rest of coastline	5,258 (46.27)	6,106 (53.73)
Highlands	4,908 (43.96)	6,257 (56.04)
Jungle	5,174 (49.06)	5,372 (50.94)
Place of residence			< 0.001
Urban	12,897 (47.91)	14,023 (52.09)
Rural	4,921 (45.27)	5,950 (54.73)
Highest educational level			0.012
No education/Elementary	3,162 (47.67)	3,471 (52.33)
Secondary	8,945 (48.93)	9,336 (51.07)
Higher	5,711 (44.35)	7,166 (55.65)
Marital status (n=23,196)			< 0.001
Single	2,603 (47.18)	2,914 (52.82)
Married / Cohabitant	6,972 (45.45)	8,368 (54.55)
Widower / Divorced / Separated	1,140 (48.74)	1,199 (51.26)
Wealth index			0.022
Poor	9,710 (46.52)	11,162 (53.48)
Middle	3,615 (47.75)	3,955 (52.25)
High	4,493 (48.06)	4,856 (51.94)
Newspaper			0.466
No	3,516 (13.46)	22,601 (86.54)
Yes	1,976 (16.93)	9,698 (83.07)
Radio			0.066
No	2,929 (16.37)	14,968 (83.63)
Yes	2,563 (12.88)	17,331 (87.12)
TV			0.75
No	1,610 (19.48)	6,655 (80.52)
Yes, open signal	2,523 (14.08)	15,399 (85.92)
Yes, cable	1,359 (11.71)	10,245 (88.29)
Internet access			0.128
No	4,289 (15.48)	23,422 (84.52)
Yes	1,203 (11.93)	8,877 (88.07)
Computer			0.899
No	4,447 (15.24)	24,732 (84.76)
Yes	1,045 (12.13)	7,567 (87.87)
Landline phone			0.099
No	5,201 (14.57)	30,493 (85.43)
Yes	291 (13.88)	1,806 (86.12)
Mobile phone/smartphone			< 0.001
No	473 (36.19)	834 (63.81)
Yes	5,019 (13.76)	31,465 (86.24)
*Rao-Scott chi-squared test
**aimara, ashaninka, awajún/aguaruna, shipibo/konibo, shawi/chayahuita, matsigenka/machiguenga, achuar, other native language, portuguese, another foreign language
