# Supplementary material for: The role of the media in the coverage of childhood vaccination in children under two years of age in Peru, ENDES 2021–2024
Source: PLOS Glob Public Health. 2026 Jan 23;6(1):e0005891. doi: 10.1371/journal.pgph.0005891 (PMC12829941; doi:10.1371/journal.pgph.0005891)
Supplement: S4 Table — (XLSX) [file pgph.0005891.s005.xlsx]

## Sheet: Hoja1
Sociodemographic and media factors associated with completing the Poliomyelitis (Pol) vaccination schedule.
Characteristics	Complete vaccination schedule for Poliomyelitis		p-value*
	No (n=5,189)	Yes (n=32,602)
Age group (years)			0.001
15-19	520 (20.09)	2,068 (79.91)
20-24	920 (14.62)	5,373 (85.38)
25-29	1,131 (14.62)	7,280 (86.55)
30-34	1,192 (13.04)	7,949 (86.96)
35-39	900 (12.27)	6,435 (87.73)
40-44	491 (13.66)	3,104 (86.34)
45-49	35 (8.18)	393 (91.82)
First-spoken language			< 0.001
Spanish	3,856 (12.77)	26,341 (97.23)
Quechua	736 (12.73)	5,046 (87.27)
Others**	597 (32.95)	32,602 (86.27)
Region			0.028
Lima	558 (11.83)	4,158 (88.17)
Rest of coastline	1,469 (12.93)	9,895 (87.07)
Highlands	1,407 (12.60)	9,895 (87.07)
Jungle	1,755 (16.64)	8,791 (83.36)
Place of residence			< 0.001
Urban	3,403 (12.64)	23,517 (87.36)
Rural	1,786 (16.43)	9,085 (93.57)
Highest educational level			< 0.001
No education/Elementary	1,1331 (20.07)	5,302 (79.93)
Secondary	2,611 (14.28)	15,670 (85.72)
Higher	1,247 (9.68)	11,630 (90.32)
Marital status (n=23,196)			0.484
Single	752 (13.63)	4,765 (86.37)
Married / Cohabitant	1,972 (12.86)	13,368 (87.14)
Widower / Divorced / Separated	295 (12.61)	2,044 (87.39)
Wealth index			< 0.001
Poor	3,272 (15.68)	17,600 (84.32)
Middle	868 (11.47)	6,702 (88.53)
High	1,049 (11.22)	8,300 (88.78)
Newspaper			< 0.001
No	3,342 (12.80)	22,775 (87.20)
Yes	1,847 (15.82)	9,827 (81.18)
Radio			< 0.001
No	2,877 (16.08)	15,020 (83.92)
Yes	2,312 (11.62)	17,582 (88.38)
TV			< 0.001
No	1,600 (19.36)	6,665 (80.64)
Yes, open signal	2,316 (12.92)	15,606 (87.08)
Yes, cable	1,273 (10.97)	10,331 (89.03)
Internet access			0.065
No	4,044 (14.89)	23,667 (85.41)
Yes	1,145 (11.36)	8,935 (88.64)
Computer			0.015
No	4,214 (14.44)	24,965 (85.56)
Yes	975 (11.32)	7,637 (88.68)
Landline phone			0.61
No	4,937 (13.83)	30,757 (86.17)
Yes	252 (12.02)	1,845 (87.98)
Mobile phone/smartphone			< 0.001
No	461 (35.27)	846 (64.73)
Yes	4,728 (12.96)	31,756 (87.04)
*Rao-Scott chi-squared test
**aimara, ashaninka, awajún/aguaruna, shipibo/konibo, shawi/chayahuita, matsigenka/machiguenga, achuar, other native language, portuguese, another foreign language
