# Supplementary material for: The role of the media in the coverage of childhood vaccination in children under two years of age in Peru, ENDES 2021–2024
Source: PLOS Glob Public Health. 2026 Jan 23;6(1):e0005891. doi: 10.1371/journal.pgph.0005891 (PMC12829941; doi:10.1371/journal.pgph.0005891)
Supplement: S5 Table — (XLSX) [file pgph.0005891.s006.xlsx]

## Sheet: Hoja1
Sociodemographic and media factors associated with completing the Bacillus Calmette-Guérin (BCG) vaccination schedule.
Characteristics	Complete vaccination schedule for BCG		p-value*
	No (n=2,243)	Yes (n=35,548)
Age group (years)			0.578
15-19	213 (8.23)	2,375 (91.77)
20-24	349 (5.55)	5,944 (94.45)
25-29	507 (45.74)	7,904 (93.97)
30-34	476 (5.21)	8,665 (94.79)
35-39	421 (5.74)	6,914 (94.26)
40-44	242 (6.73)	3,353 (93.27)
45-49	35 (8.16)	393 (91.82)
First-spoken language			< 0.001
Spanish	1,609 (5.33)	28.588 (94.67)
Quechua	223 (3.86)	5,559 (96.14)
Others**	411 (22.68)	1,401 (77.32)
Region			0.001
Lima	302 (6.40)	4,414 (93.60)
Rest of coastline	510 (4.49)	10,854 (95.51)
Highlands	525 (4.70)	10,640 (95.30)
Jungle	906 (8.59)	9,640 (91.41)
Place of residence			< 0.001
Urban	1,323 (4.91)	25,597 (95.09)
Rural	920 (8.46)	9,951 (91.54)
Highest educational level			< 0.001
No education/Elementary	574 (8.65)	6,059 (91.35)
Secondary	1,106 (6.05)	17,175 (93.95)
Higher	563 (4.37)	12,314 (95.63)
Marital status (n=23,196)			0.074
Single	355 (6.43)	5,162 (93.57)
Married / Cohabitant	832 (5.42)	14,508 (94.58)
Widower / Divorced / Separated	144 (6.16)	2,195 (93.84)
Wealth index			0.029
Poor	1,404 (6.73)	19,468 (93.27)
Middle	312 (4.12)	7,258 (95.88)
High	527 (5.64)	8,822 (94.36)
Newspaper			0.002
No	1,360 (5.21)	24,757 (94.79)
Yes	883 (7.56)	10,791 (92.11)
Radio			0.009
No	1,206 (6.74)	16,691 (93.26)
Yes	1,037 (5.21)	18,857 (94.79)
TV			< 0.001
No	794 (9.61)	7,471 (90.39)
Yes, open signal	881 (4.92)	17,041 (95.08)
Yes, cable	568 (4.89)	11,036 (95.11)
Internet access			0.827
No	1,653 (5.97)	26,058 (94.03)
Yes	590 (5.85)	9,490 (94.15)
Computer			0.884
No	1,782 (6.11)	27,397 (93.89)
Yes	461 (5.35)	8,151 (94.65)
Landline phone			0.022
No	2,069 (5.80)	33,625 (94.20)
Yes	174 (8.30)	1,923 (91.70)
Mobile phone/smartphone			< 0.001
No	311 (23.79)	996 (76.21)
Yes	1,932 (5.30)	34,552 (94.70)
*Rao-Scott chi-squared test
**aimara, ashaninka, awajún/aguaruna, shipibo/konibo, shawi/chayahuita, matsigenka/machiguenga, achuar, other native language, portuguese, another foreign language
