# Supplementary material for: The role of the media in the coverage of childhood vaccination in children under two years of age in Peru, ENDES 2021–2024
Source: PLOS Glob Public Health. 2026 Jan 23;6(1):e0005891. doi: 10.1371/journal.pgph.0005891 (PMC12829941; doi:10.1371/journal.pgph.0005891)
Supplement: S6 Table — (XLSX) [file pgph.0005891.s007.xlsx]

## Sheet: Hoja1
Crude and adjusted prevalence ratios of factors associated with completing the DTaP vaccination schedule, ENDES 2021-2024.
Results	PRc*	95% CI	p-value	PRa**	95% CI	p-value
Age group (years)
15-19	Ref.			Ref.
20-24	1.11	1.03 - 1.19	0.004	1.09	1.02 - 1.17	0.016
25-29	1.11	1.04 - 1.19	0.002	1.09	1.02 - 1.17	0.011
30-34	1.15	1.07 - 1.23	< 0.001	1.13	1.05 - 1.21	0.001
35-39	1.12	1.04 - 1.20	0.002	1.11	1.03 - 1.19	0.005
40-44	1.1	1.02 - 1.19	0.016	1.11	1.02 - 1.20	0.011
45-49	1.22	1.12 - 1.33	< 0.001	1.22	1.11 - 1.32	<0.001
First-spoken language
Spanish	Ref.			Ref.
Quechua	0.99	0.95 - 1.02	0.424	1	0.96 - 1.04	0.893
Others***	0.71	0.62 - 0.81	< 0.001	0.76	0.68 - 0.86	<0.001
Region
Lima	Ref.			Ref.
Rest of coastline	1.01	0.97 - 1.05	0.663	1.01	0.98 - 1.05	0.444
Highlands	1	0.96 - 1.03	0.805	1.02	0.97 - 1.06	0.45
Jungle	0.97	0.93 - 1.01	0.104	1.03	0.99 - 1.07	0.212
Place of residence
Urban	Ref.			Ref.
Rural	0.96	0.92 - 0.99	0.008	1.04	1.00 - 1.08	0.042
Highest educational level
No education/Elementary	Ref.			Ref.
Secondary	1.1	1.05 - 1.15	< 0.001	1.09	1.04 - 1.15	<0.001
Higher	1.14	1.09 - 1.20	< 0.001	1.12	1.06 - 1.18	<0.001
Marital status
Single	Ref.			NA
Married/Cohabitants	1.01	0.99 - 1.02	0.521
Widower/Divorced/Separated	1.01	0.99 - 1.04	0.356
Wealth index
Poor	Ref.			Ref.
Middle	1.07	1.04 - 1.10	< 0.001	1.04	1.00 - 1.07	0.058
High	1.05	1.02 - 1.08	0.003	1.01	0.97 - 1.06	0.662
Newspaper
No	Ref.			Ref.
Yes	0.95	0.92 - 0.98	0.001	0.97	0.95 - 1.00	0.071
Radio
No	Ref.			Ref.
Yes	1.05	1.02 - 1.07	< 0.001	1.03	1.00 - 1.05	0.034
TV
No	Ref.			Ref.
Yes, open signal	1.07	1.03 - 1.11	0.001	1.01	0.97 - 1.04	0.624
Yes, cable	1.09	1.05 - 1.14	< 0.001	1.02	0.98 - 1.06	0.251
Internet access
No	Ref.			Ref.
Yes	1.03	1.00 - 1.06	0.065	0.99	0.95 - 1.03	0.577
Computer
No	Ref.			Ref.
Yes	1.03	1.00 - 1.06	0.023	0.99	0.95 - 1.03	0.55
Landline phone
No	Ref.			NA
Yes	1	0.94 - 1.05	0.88
Mobile phone/smartphone
No	Ref.			Ref.
Yes	1.33	1.15 - 1.55	< 0.001	1.2	1.06 - 1.35	0.003
*PRc: crude prevalence ratio
**PRa: adjusted prevalence ratio
***aimara, ashaninka, awajún/aguaruna, shipibo/konibo, shawi/chayahuita, matsigenka/machiguenga, achuar, other native or indigenous languages, portuguese, other foreign language
