# Supplementary material for: The role of the media in the coverage of childhood vaccination in children under two years of age in Peru, ENDES 2021–2024
Source: PLOS Glob Public Health. 2026 Jan 23;6(1):e0005891. doi: 10.1371/journal.pgph.0005891 (PMC12829941; doi:10.1371/journal.pgph.0005891)
Supplement: S7 Table — (XLSX) [file pgph.0005891.s008.xlsx]

## Sheet: Hoja1
Crude and adjusted prevalence ratios of factors associated with completing the MMR vaccination schedule, ENDES 2021-2024.
Results	PRc*	95% CI	p-value	PRa*	95% CI	p
Age group (years)
15-19	Ref.			Ref.
20-24	1.09	0.95 - 1.26	0.218	1.11	0.96 - 1.28	0.152
25-29	1.13	0.99 - 1.30	0.077	1.16	1.01 - 1.33	0.04
30-34	1.15	1.00 - 1.32	0.052	1.18	1.02 - 1.35	0.024
35-39	1.15	0.99 - 1.32	0.062	1.16	1.01 - 1.34	0.039
40-44	1.15	0.99 - 1.34	0.075	1.19	1.02 - 1.38	0.03
45-49	1.55	1.26 - 1.90	<0.001	1.54	1.24 - 1.92	<0.001
First-spoken language
Spanish	Ref.			Ref.
Quechua	1.12	1.05 - 1.20	0.001	1.05	0.97 - 1.14	0.188
Others***	0.68	0.55 - 0.84	< 0.001	0.67	0.56 - 0.82	<0.001
Region
Lima	Ref.			Ref.
Rest of coastline	1.24	1.13 - 1.37	< 0.001	1.22	1.11 - 1.35	<0.001
Highlands	1.26	1.15 - 1.40	< 0.001	1.17	1.05 - 1.31	0.003
Jungle	1.18	1.07 - 1.30	0.001	1.21	1.09 - 1.34	<0.001
Place of residence
Urban	Ref.			Ref.
Rural	1.12	1.06 - 1.19	< 0.001	1.11	1.03 - 1.19	0.006
Highest educational level
No education/Elementary	Ref.			NA
Secondary	0.96	0.88 - 1.04	0.321
Higher	1.05	0.97 - 1.15	0.214
Marital status
Single	Ref.			Ref.
Married/Cohabitants	1.06	1.02 - 1.11	0.005	1.06	1.02 - 1.11	0.004
Widower/Divorced/Separated	0.96	0.90 - 1.03	0.264	0.99	0.93 - 1.05	0.727
Wealth index
Poor	Ref.			Ref.
Middle	0.96	0.89 - 1.03	0.269	1	0.92 - 1.09	0.995
High	0.91	0.85 - 0.97	0.007	0.97	0.88 - 1.07	0.493
Newspaper
No	Ref.			NA
Yes	0.98	0.92 - 1.04	0.468
Radio
No	Ref.			Ref.
Yes	1.05	1.00 - 1.12	0.066	1.04	0.98 - 1.10	0.207
TV
No	Ref.			NA
Yes, open signal	0.901	0.93 - 1.08	0.901
Yes, cable	0.529	0.95 - 1.11	0.529
Internet access
No	Ref.			Ref.
Yes	0.95	0.99 - 102	0.133	1.04	0.95 - 1.14	0.365
Computer
No	Ref.			NA
Yes	1	0.94 - 1.08	0.899
Landline phone
No	Ref.			Ref.
Yes	0.89	0.77 - 1.03	0.116	0.94	0.81 - 1.10	0.445
Mobile phone/smartphone
No	Ref.			Ref.
Yes	1.53	1.22 - 1.91	< 0.001	1.43	1.15 - 1.77	0.001
*PRc: crude prevalence ratio
**PRa: adjusted prevalence ratio
***aimara, ashaninka, awajún/aguaruna, shipibo/konibo, shawi/chayahuita, matsigenka/machiguenga, achuar, other native or indigenous languages, portuguese, other foreign language
