# Supplementary material for: The role of the media in the coverage of childhood vaccination in children under two years of age in Peru, ENDES 2021–2024
Source: PLOS Glob Public Health. 2026 Jan 23;6(1):e0005891. doi: 10.1371/journal.pgph.0005891 (PMC12829941; doi:10.1371/journal.pgph.0005891)
Supplement: S8 Table — (XLSX) [file pgph.0005891.s009.xlsx]

## Sheet: Hoja1
Crude and adjusted prevalence ratios of factors associated with completing the Poliomyelitis vaccination schedule, ENDES 2021-2024.
Results	PRc*	95% CI	p-value	PRa*	95% CI	p
Age group (years)
15-19	Ref.			Ref.
20-24	1.09	1.02 - 1.17	0.012	1.06	1.00 - 1.14	0.06
25-29	1.1	1.03 - 1.17	0.002	1.07	1.01 - 1.14	0.03
30-34	1.12	1.05 - 1.20	< 0.001	1.09	1.03 - 1.16	0.005
35-39	1.11	1.04 - 1.19	0.002	1.09	1.02 - 1.16	0.01
40-44	1.1	1.03 - 1.18	0.007	1.1	1.02 - 1.17	0.009
45-49	1.19	1.10 - 1.30	< 0.001	1.17	1.08 - 1.27	<0.001
First-spoken language
Spanish	Ref.			Ref.
Quechua	0.99	0.96 - 1.02	0.517	1.01	0.97 - 1.05	0.792
Others***	0.71	0.61 - 0.81	< 0.001	0.77	0.68 - 0.87	<0.001
Region
Lima	Ref.			Ref.
Rest of coastline	0.98	0.95 - 1.02	0.285	0.98	0.95 - 1.02	0.361
Highlands	0.98	0.95 - 1.02	0.469	1.01	0.97 - 1.05	0.726
Jungle	0.94	0.91 - 0.98	0.004	1	0.97 - 1.04	0.84
Place of residence
Urban	Ref.			Ref.
Rural	0.94	0.91 - 0.97	0.001	1.03	0.99 - 1.07	0.132
Highest educational level
No education/Elementary	Ref.			Ref.
Secondary	1.11	1.05 - 1.16	< 0.001	1.09	1.04 - 1.15	<0.001
Higher	1.16	1.10 - 1.22	< 0.001	1.14	1.08 - 1.19	<0.001
Marital status
Single				NA
Married/Cohabitants	1.01	0.99 - 1.02	0.425
Widower/Divorced/Separated	1.02	0.99 - 1.04	0.24
Wealth index
Poor	Ref.			Ref.
Middle	1.07	1.04 - 1.11	< 0.001	1.04	1.00 - 1.07	0.055
High	1.06	1.03 - 1.09	< 0.001	1.01	0.97 - 1.06	0.57
Newspaper
No	Ref.			Ref.
Yes	0.95	0.93 - 0.98	0.001	0.98	0.95 - 1.01	0.145
Radio
No	Ref.			Ref.
Yes	1.06	1.03 - 1.08	< 0.001	1.04	1.01 - 1.06	0.001
TV
No	Ref.			Ref.
Yes, open signal	1.09	1.04 - 1.14	< 0.001	1.03	0.99 - 1.06	0.183
Yes, cable	1.11	1.07 - 1.15	< 0.001	1.04	1.00 - 1.08	0.72
Internet access
No	Ref.			Ref.
Yes	1.03	1.00 - 1.06	0.057	0.97	0.94 - 1.01	0.125
Computer
No	Ref.			Ref
Yes	1.04	1.01 - 1.07	0.01	0.99	0.95 - 1.02	0.435
Landline phone
No	Ref.			NA
Yes	1.01	0.96 - 1.07	0.595
Mobile phone/smartphone
No	Ref.			Ref.
Yes	1.35	1.26 - 1.44	< 0.001	1.2	1.06 - 1.36	0.004
*PRc: crude prevalence ratio
**PRa: adjusted prevalence ratio
***aimara, ashaninka, awajún/aguaruna, shipibo/konibo, shawi/chayahuita, matsigenka/machiguenga, achuar, other native language, portuguese, another foreign language
