# Supplementary material for: The role of the media in the coverage of childhood vaccination in children under two years of age in Peru, ENDES 2021–2024
Source: PLOS Glob Public Health. 2026 Jan 23;6(1):e0005891. doi: 10.1371/journal.pgph.0005891 (PMC12829941; doi:10.1371/journal.pgph.0005891)
Supplement: S9 Table — (XLSX) [file pgph.0005891.s010.xlsx]

## Sheet: Hoja1
Crude and adjusted prevalence ratios of factors associated with completing the BCG vaccination schedule, ENDES 2021-2024.
Results	PRc*	95% CI	p-value	PRa*	95% CI	p
Age group (years)
15-19	Ref.			Ref.
20-24	1.02	0.98 - 1.07	0.314	1	0.96 - 1.05	0.958
25-29	1.03	0.99 - 1.08	0.157	1.01	0.96 - 1.05	0.765
30-34	1.03	0.99 - 1.08	0.143	1.01	0.97 - 1.05	0.673
35-39	1.03	0.98 - 1.07	0.282	1.01	0.96 - 1.05	0.768
40-44	1.02	0.97 - 1.07	0.468	1	0.96 - 1.05	0.873
45-49	1.05	0.98 - 1.11	0.174	1.01	0.95 - 1.08	0.735
First-spoken language
Spanish	Ref.			Ref.
Quechua	1.02	1.01 - 1.04	0.003	1.03	1.01 - 1.05	0.011
Others***	0.76	0.67 - 0.86	< 0.001	0.82	0.74 - 0.90	<0.001
Region
Lima	Ref.			Ref.
Rest of coastline	1.03	1.01 - 1.06	0.013	1.02	1.00 - 1.05	0.083
Highlands	1.02	1.00 - 1.05	0.113	1.02	0.99 - 1.04	0.255
Jungle	0.97	0.95 - 1.00	0.087	1	0.98 - 1.03	0.94
Place of residence
Urban	Ref.			Ref.
Rural	0.96	0.94 - 0.99	0.001	0.98	0.96 - 1.00	0.106
Highest educational level
No education/Elementary	Ref.			Ref.
Secondary	1.02	0.99 - 1.05	0.137	1	0.98 - 1.03	0.699
Higher	1.05	1.02 - 1.08	0.001	1.03	1.01 - 1.06	0.018
Marital status
Single				Ref.
Married/Cohabitants	1.01	1.00 - 1.03	0.032	1.01	1.00 - 1.02	0.089
Widower/Divorced/Separated	1.01	0.99 - 1.02	0.554	1	0.98 - 1.02	0.799
Wealth index
Poor	Ref.			Ref.
Middle	1.03	1.01 - 1.05	0.003	1	0.97 - 1.02	0.704
High	1.01	0.98 - 1.02	0.765	0.97	0.95 - 0.99	0.015
Newspaper
No	Ref.			Ref.
Yes	0.97	0.95 - 0.99	0.004	0.99	0.97 - 1.01	0.152
Radio
No	Ref.			Ref.
Yes	1.02	1.01 - 1.04	0.01	1.01	1.00 - 1.03	0.095
TV
No	Ref.			Ref.
Yes, open signal	1.05	1.02 - 1.08	0.001	1.01	0.99 - 1.04	0.278
Yes, cable	1.05	1.02 - 1.08	0.002	1.02	1.00 - 1.05	0.113
Internet access
No	Ref.			NA
Yes	1	0.98 - 1.01	0.828
Computer
No	Ref.			NA
Yes	1	0.98 - 1.02	0.884
Landline phone
No	Ref.			Ref.
Yes	0.96	0.92 - 1.00	0.061	0.96	0.92 - 1.01	0.109
Mobile phone/smartphone
No	Ref.			Ref.
Yes	1.23	1.10 - 1.39	< 0.001	1.12	1.03 - 1.21	0.006
*PRc: crude prevalence ratio
**PRa: adjusted prevalence ratio
***aimara, ashaninka, awajún/aguaruna, shipibo/konibo, shawi/chayahuita, matsigenka/machiguenga, achuar, other native or indigenous languages, portuguese, other foreign language
